# Supplementary material for: How Does the Family Influence Adolescent Eating Habits in Terms of Knowledge, Attitudes and Practices? A Global Systematic Review of Qualitative Studies
Source: Nutrients. 2021 Oct 22;13(11):3717. doi: 10.3390/nu13113717 (PMC8624651; doi:10.3390/nu13113717)
Supplement: Supplementary file 1 [file nutrients-13-03717-s001.zip]

Archive with 1 entries (1 files):
- nutrients-1408289-supplementary.pdf
